# Supplementary material for: Analysis of maternal genetic structure of mitochondrial DNA control region from Tai-Kadai-speaking Buyei population in southwestern China
Source: BMC Genomics. 2024 Jan 11;25:50. doi: 10.1186/s12864-023-09941-x (PMC10782584; doi:10.1186/s12864-023-09941-x)
Supplement: Supplementary file 2 — Additional file 2: Table S2. The pairwise Fst values (below diagonal lines) and p-values (above diagonal lines) of Guizhou Buyei population and 53 other published populations worldwide. The paired Fst and p-values of the Guizhou Buyei population and 13 other published populations in China were calculated. The genetic differentiation between the Guizhou Buyei and Guizhou Miao was the smallest (with the closest genetic affinity, Fst= 0.01508), followed by the Henan Han nationality (Fst= 0.01799). The genetic distance between the northwest Hui and Guizhou Buyei was the largest (with the farthest genetic affinity, Fst= 0.05908).The paired Fst genetic distance and correlation coefficient p-values between Guizhou Buyei nationality and 40 other reference populations in the world (except China) showed that Guizhou Buyei nationality and Pakistan Hazara nationality had the smallest genetic distance (with the closest genetic affinity, Fst= 0.01783), followed by Kashmiri (Fst= 0.02084), and had the largest genetic differentiation (with the farthest genetic affinity, Fst= 0.12165) with the Gdansk people in Poland. [file 12864_2023_9941_MOESM2_ESM.xlsx]

## Sheet: Table S2
Table S2. The pairwise Fst values (below diagonal lines) and p-values (above diagonal lines) of Guizhou Buyei population and 53 other populations worldwide were calculated.
	Buyei-Guizhou	Bai	Dai-Yunnan	Han-Beijing	Gelao	Han-Henan	Han-Liaoning	Han-Pinghua	Kazakh-Xinjiang	Miao-GuiZhou	Mulao	Mongolian-Xinjiang	Hui	AltoParana	Anatolia	Arab	ChiangMai	Christmas island	Hazara	Hokkaido	Iran	Iraq	Kashmir	Khattak	Kheshgi	Kurdish	Kuwait	Mosuo	Pakhtunkhwa	Palestine	Punjab	Turkey	Vietnamese	Bengali	Berber	Gulagic	Mandinka	Mende	Morocco	Mozabit	Northern Tunisia	Tengnai	Orange	Parana	Vermont	Finland	Gdansk	Gypsy	Netherlands
Buyei-Guizhou	0	0.00000±0.0000	0.00000±0.0000	0.00000±0.0000	0.00000±0.0000	0.00000±0.0000	0.00000±0.0000	0.00000±0.0000	0.00000±0.0000	0.00000±0.0000	0.00000±0.0000	0.00000±0.0000	0.00000±0.0000	0.00000±0.0000	0.00000±0.0000	0.00000±0.0000	0.00000±0.0000	0.00000±0.0000	0.00000±0.0000	0.00000±0.0000	0.00000±0.0000	0.00000±0.0000	0.00000±0.0000	0.00000±0.0000	0.00000±0.0000	0.00000±0.0000	0.00000±0.0000	0.00000±0.0000	0.00000±0.0000	0.00000±0.0000	0.00000±0.0000	0.00000±0.0000	0.00000±0.0000	0.00000±0.0000	0.00000±0.0000	0.00000±0.0000	0.00000±0.0000	0.00000±0.0000	0.00000±0.0000	0.00000±0.0000	0.00000±0.0000	0.00000±0.0000	0.00000±0.0000	0.00000±0.0000	0.00000±0.0000	0.00000±0.0000	0.00000±0.0000	0.00000±0.0000	0.00000±0.0000
Bai	0.03642	0	0.00000±0.0000	0.00000±0.0000	0.00000±0.0000	0.00000±0.0000	0.00000±0.0000	0.00000±0.0000	0.00000±0.0000	0.00000±0.0000	0.00000±0.0000	0.00000±0.0000	0.00000±0.0000	0.00000±0.0000	0.00000±0.0000	0.00000±0.0000	0.00000±0.0000	0.00000±0.0000	0.00000±0.0000	0.00000±0.0000	0.00000±0.0000	0.00000±0.0000	0.00000±0.0000	0.00000±0.0000	0.00000±0.0000	0.00000±0.0000	0.00000±0.0000	0.00000±0.0000	0.00000±0.0000	0.00000±0.0000	0.00000±0.0000	0.00000±0.0000	0.00000±0.0000	0.00000±0.0000	0.00000±0.0000	0.00000±0.0000	0.00000±0.0000	0.00000±0.0000	0.00000±0.0000	0.00000±0.0000	0.00000±0.0000	0.00000±0.0000	0.00000±0.0000	0.00000±0.0000	0.00000±0.0000	0.00000±0.0000	0.00000±0.0000	0.00000±0.0000	0.00000±0.0000
Dai-Yunnan	0.05048	0.06406	0	0.00000±0.0000	0.00000±0.0000	0.00000±0.0000	0.00000±0.0000	0.00000±0.0000	0.00000±0.0000	0.00000±0.0000	0.00000±0.0000	0.00000±0.0000	0.00000±0.0000	0.00000±0.0000	0.00000±0.0000	0.00000±0.0000	0.00000±0.0000	0.00000±0.0000	0.00000±0.0000	0.00000±0.0000	0.00000±0.0000	0.00000±0.0000	0.00000±0.0000	0.00000±0.0000	0.00000±0.0000	0.00000±0.0000	0.00000±0.0000	0.00000±0.0000	0.00000±0.0000	0.00000±0.0000	0.00000±0.0000	0.00000±0.0000	0.00000±0.0000	0.00000±0.0000	0.00000±0.0000	0.00000±0.0000	0.00000±0.0000	0.00000±0.0000	0.00000±0.0000	0.00000±0.0000	0.00000±0.0000	0.00000±0.0000	0.00000±0.0000	0.00000±0.0000	0.00000±0.0000	0.00000±0.0000	0.00000±0.0000	0.00000±0.0000	0.00000±0.0000
Han-Beijing	0.04131	0.05094	0.02689	0	0.00000±0.0000	0.00000±0.0000	0.27928±0.0344	0.00000±0.0000	0.00000±0.0000	0.00000±0.0000	0.00000±0.0000	0.00000±0.0000	0.00000±0.0000	0.00000±0.0000	0.00000±0.0000	0.00000±0.0000	0.00000±0.0000	0.00000±0.0000	0.00000±0.0000	0.00000±0.0000	0.00000±0.0000	0.00000±0.0000	0.00000±0.0000	0.00000±0.0000	0.00000±0.0000	0.00000±0.0000	0.00000±0.0000	0.00000±0.0000	0.00000±0.0000	0.00000±0.0000	0.00000±0.0000	0.00000±0.0000	0.00000±0.0000	0.00000±0.0000	0.00000±0.0000	0.00000±0.0000	0.00000±0.0000	0.00000±0.0000	0.00000±0.0000	0.00000±0.0000	0.00000±0.0000	0.00000±0.0000	0.00000±0.0000	0.00000±0.0000	0.00000±0.0000	0.00000±0.0000	0.00000±0.0000	0.00000±0.0000	0.00000±0.0000
Gelao	0.02762	0.04125	0.03876	0.02192	0	0.00000±0.0000	0.00000±0.0000	0.00000±0.0000	0.00000±0.0000	0.00000±0.0000	0.00000±0.0000	0.00000±0.0000	0.00000±0.0000	0.00000±0.0000	0.00000±0.0000	0.00000±0.0000	0.00000±0.0000	0.00000±0.0000	0.00000±0.0000	0.00000±0.0000	0.00000±0.0000	0.00000±0.0000	0.00000±0.0000	0.00000±0.0000	0.00000±0.0000	0.00000±0.0000	0.00000±0.0000	0.00000±0.0000	0.00000±0.0000	0.00000±0.0000	0.00000±0.0000	0.00000±0.0000	0.00000±0.0000	0.00000±0.0000	0.00000±0.0000	0.00000±0.0000	0.00000±0.0000	0.00000±0.0000	0.00000±0.0000	0.00000±0.0000	0.00000±0.0000	0.00000±0.0000	0.00000±0.0000	0.00000±0.0000	0.00000±0.0000	0.00000±0.0000	0.00000±0.0000	0.00000±0.0000	0.00000±0.0000
Han-Henan	0.01799	0.03123	0.04593	0.02831	0.01713	0	0.00000±0.0000	0.00000±0.0000	0.00000±0.0000	0.00000±0.0000	0.00000±0.0000	0.00000±0.0000	0.00000±0.0000	0.00000±0.0000	0.00000±0.0000	0.00000±0.0000	0.00000±0.0000	0.00000±0.0000	0.00000±0.0000	0.00000±0.0000	0.00000±0.0000	0.00000±0.0000	0.00000±0.0000	0.00000±0.0000	0.00000±0.0000	0.00000±0.0000	0.00000±0.0000	0.00000±0.0000	0.00000±0.0000	0.00000±0.0000	0.00000±0.0000	0.00000±0.0000	0.00000±0.0000	0.00000±0.0000	0.00000±0.0000	0.00000±0.0000	0.00000±0.0000	0.00000±0.0000	0.00000±0.0000	0.00000±0.0000	0.00000±0.0000	0.00000±0.0000	0.00000±0.0000	0.00000±0.0000	0.00000±0.0000	0.00000±0.0000	0.00000±0.0000	0.00000±0.0000	0.00000±0.0000
Han-Liaoning	0.0394	0.05097	0.02788	0.00117	0.01748	0.0287	0	0.00000±0.0000	0.00000±0.0000	0.00000±0.0000	0.00000±0.0000	0.00000±0.0000	0.00000±0.0000	0.00000±0.0000	0.00000±0.0000	0.00000±0.0000	0.00000±0.0000	0.00000±0.0000	0.00000±0.0000	0.00000±0.0000	0.00000±0.0000	0.00000±0.0000	0.00000±0.0000	0.00000±0.0000	0.00000±0.0000	0.00000±0.0000	0.00000±0.0000	0.00000±0.0000	0.00000±0.0000	0.00000±0.0000	0.00000±0.0000	0.00000±0.0000	0.00000±0.0000	0.00000±0.0000	0.00000±0.0000	0.00000±0.0000	0.00000±0.0000	0.00000±0.0000	0.00000±0.0000	0.00000±0.0000	0.00000±0.0000	0.00000±0.0000	0.00000±0.0000	0.00000±0.0000	0.00000±0.0000	0.00000±0.0000	0.00000±0.0000	0.00000±0.0000	0.00000±0.0000
Han-Pinghua	0.03728	0.05256	0.04677	0.04154	0.02607	0.032	0.0425	0	0.00000±0.0000	0.00000±0.0000	0.33333±0.0526	0.00000±0.0000	0.00000±0.0000	0.00000±0.0000	0.00000±0.0000	0.00000±0.0000	0.00000±0.0000	0.00000±0.0000	0.00000±0.0000	0.00000±0.0000	0.00000±0.0000	0.00000±0.0000	0.00000±0.0000	0.00000±0.0000	0.00000±0.0000	0.00000±0.0000	0.00000±0.0000	0.00000±0.0000	0.00000±0.0000	0.00000±0.0000	0.00000±0.0000	0.00000±0.0000	0.00000±0.0000	0.00000±0.0000	0.00000±0.0000	0.00000±0.0000	0.00000±0.0000	0.00000±0.0000	0.00000±0.0000	0.00000±0.0000	0.00000±0.0000	0.00000±0.0000	0.00000±0.0000	0.00000±0.0000	0.00000±0.0000	0.00000±0.0000	0.00000±0.0000	0.00000±0.0000	0.00000±0.0000
Kazakh-Xinjiang	0.05251	0.06938	0.06987	0.05317	0.0349	0.05072	0.03296	0.06967	0	0.00000±0.0000	0.00000±0.0000	0.00000±0.0000	0.00000±0.0000	0.00000±0.0000	0.00000±0.0000	0.00000±0.0000	0.00000±0.0000	0.00000±0.0000	0.00000±0.0000	0.00000±0.0000	0.00000±0.0000	0.00000±0.0000	0.00000±0.0000	0.00000±0.0000	0.00000±0.0000	0.00000±0.0000	0.00000±0.0000	0.00000±0.0000	0.00000±0.0000	0.00000±0.0000	0.00000±0.0000	0.00000±0.0000	0.00000±0.0000	0.00000±0.0000	0.00000±0.0000	0.00000±0.0000	0.00000±0.0000	0.00000±0.0000	0.00000±0.0000	0.00000±0.0000	0.00000±0.0000	0.00000±0.0000	0.00000±0.0000	0.00000±0.0000	0.00000±0.0000	0.00000±0.0000	0.00000±0.0000	0.00000±0.0000	0.00000±0.0000
Miao-GuiZhou	0.01508	0.04412	0.05684	0.04551	0.03267	0.02527	0.04407	0.04071	0.06638	0	0.00000±0.0000	0.00000±0.0000	0.00000±0.0000	0.00000±0.0000	0.00000±0.0000	0.00000±0.0000	0.00000±0.0000	0.00000±0.0000	0.00000±0.0000	0.00000±0.0000	0.00000±0.0000	0.00000±0.0000	0.00000±0.0000	0.00000±0.0000	0.00000±0.0000	0.00000±0.0000	0.00000±0.0000	0.00000±0.0000	0.00000±0.0000	0.00000±0.0000	0.00000±0.0000	0.00000±0.0000	0.00000±0.0000	0.00000±0.0000	0.00000±0.0000	0.00000±0.0000	0.00000±0.0000	0.00000±0.0000	0.00000±0.0000	0.00000±0.0000	0.00000±0.0000	0.00000±0.0000	0.00000±0.0000	0.00000±0.0000	0.00000±0.0000	0.00000±0.0000	0.00000±0.0000	0.00000±0.0000	0.00000±0.0000
Mulao	0.03468	0.05263	0.04125	0.04096	0.02467	0.03141	0.03903	0.00075	0.06612	0.03813	0	0.00000±0.0000	0.00000±0.0000	0.00000±0.0000	0.00000±0.0000	0.00000±0.0000	0.00000±0.0000	0.00000±0.0000	0.00000±0.0000	0.00000±0.0000	0.00000±0.0000	0.00000±0.0000	0.00000±0.0000	0.00000±0.0000	0.00000±0.0000	0.00000±0.0000	0.00000±0.0000	0.00000±0.0000	0.00000±0.0000	0.00000±0.0000	0.00000±0.0000	0.00000±0.0000	0.00000±0.0000	0.00000±0.0000	0.00000±0.0000	0.00000±0.0000	0.00000±0.0000	0.00000±0.0000	0.00000±0.0000	0.00000±0.0000	0.00000±0.0000	0.00000±0.0000	0.00000±0.0000	0.00000±0.0000	0.00000±0.0000	0.00000±0.0000	0.00000±0.0000	0.00000±0.0000	0.00000±0.0000
Mongolian-Xinjiang	0.02478	0.03644	0.04737	0.02863	0.01253	0.01755	0.02032	0.03974	0.03163	0.03248	0.03796	0	0.00000±0.0000	0.00000±0.0000	0.00000±0.0000	0.00000±0.0000	0.00000±0.0000	0.00000±0.0000	0.00000±0.0000	0.00000±0.0000	0.00000±0.0000	0.00000±0.0000	0.00000±0.0000	0.00000±0.0000	0.00000±0.0000	0.00000±0.0000	0.00000±0.0000	0.00000±0.0000	0.00000±0.0000	0.00000±0.0000	0.00000±0.0000	0.00000±0.0000	0.00000±0.0000	0.00000±0.0000	0.00000±0.0000	0.00000±0.0000	0.00000±0.0000	0.00000±0.0000	0.00000±0.0000	0.00000±0.0000	0.00000±0.0000	0.00000±0.0000	0.00000±0.0000	0.00000±0.0000	0.00000±0.0000	0.00000±0.0000	0.00000±0.0000	0.00000±0.0000	0.00000±0.0000
Hui	0.05908	0.07041	0.06985	0.04431	0.03463	0.04132	0.03084	0.05754	0.03657	0.06557	0.05825	0.03156	0	0.00000±0.0000	0.00000±0.0000	0.00000±0.0000	0.00000±0.0000	0.00000±0.0000	0.00000±0.0000	0.00000±0.0000	0.00000±0.0000	0.00000±0.0000	0.00000±0.0000	0.00000±0.0000	0.00000±0.0000	0.00000±0.0000	0.00000±0.0000	0.00000±0.0000	0.00000±0.0000	0.00000±0.0000	0.00000±0.0000	0.00000±0.0000	0.00000±0.0000	0.00000±0.0000	0.00000±0.0000	0.00000±0.0000	0.00000±0.0000	0.00000±0.0000	0.00000±0.0000	0.00000±0.0000	0.00000±0.0000	0.00000±0.0000	0.00000±0.0000	0.00000±0.0000	0.00000±0.0000	0.00000±0.0000	0.00000±0.0000	0.00000±0.0000	0.00000±0.0000
AltoParana	0.04062	0.05184	0.06889	0.05679	0.0468	0.03594	0.05542	0.05731	0.07382	0.04804	0.05701	0.04005	0.07443	0	0.00000±0.0000	0.00000±0.0000	0.00000±0.0000	0.00000±0.0000	0.00000±0.0000	0.00000±0.0000	0.00000±0.0000	0.00000±0.0000	0.00000±0.0000	0.00000±0.0000	0.00000±0.0000	0.00000±0.0000	0.00000±0.0000	0.00000±0.0000	0.00000±0.0000	0.00000±0.0000	0.00000±0.0000	0.00000±0.0000	0.00000±0.0000	0.00000±0.0000	0.00000±0.0000	0.00000±0.0000	0.00000±0.0000	0.00000±0.0000	0.00000±0.0000	0.00000±0.0000	0.00000±0.0000	0.00000±0.0000	0.00000±0.0000	0.00000±0.0000	0.00000±0.0000	0.00000±0.0000	0.00000±0.0000	0.00000±0.0000	0.00000±0.0000
Anatolia	0.0836	0.08549	0.11238	0.10069	0.09035	0.07914	0.09931	0.09978	0.07826	0.09099	0.09991	0.08445	0.11717	0.09889	0	0.00000±0.0000	0.00000±0.0000	0.00000±0.0000	0.00000±0.0000	0.00000±0.0000	0.00000±0.0000	0.00000±0.0000	0.00000±0.0000	0.00000±0.0000	0.00000±0.0000	0.00000±0.0000	0.00000±0.0000	0.00000±0.0000	0.00000±0.0000	0.00901±0.0091	0.00000±0.0000	0.00000±0.0000	0.00000±0.0000	0.00000±0.0000	0.00000±0.0000	0.00000±0.0000	0.00000±0.0000	0.00000±0.0000	0.00000±0.0000	0.00000±0.0000	0.00000±0.0000	0.00000±0.0000	0.00000±0.0000	0.00000±0.0000	0.00000±0.0000	0.00000±0.0000	0.00000±0.0000	0.00000±0.0000	0.00000±0.0000
Arab	0.07359	0.07247	0.10173	0.09008	0.07957	0.06895	0.08873	0.08956	0.0856	0.08078	0.08998	0.07386	0.10656	0.08829	0.0376	0	0.00000±0.0000	0.00000±0.0000	0.00000±0.0000	0.00000±0.0000	0.00000±0.0000	0.00000±0.0000	0.00000±0.0000	0.00000±0.0000	0.00000±0.0000	0.00000±0.0000	0.00000±0.0000	0.00000±0.0000	0.00000±0.0000	0.00000±0.0000	0.00000±0.0000	0.00000±0.0000	0.00000±0.0000	0.00000±0.0000	0.00000±0.0000	0.00000±0.0000	0.00000±0.0000	0.00000±0.0000	0.00000±0.0000	0.00000±0.0000	0.00000±0.0000	0.00000±0.0000	0.00000±0.0000	0.00000±0.0000	0.00000±0.0000	0.00000±0.0000	0.00000±0.0000	0.00000±0.0000	0.00000±0.0000
ChiangMai	0.02472	0.04	0.05519	0.04237	0.02752	0.02629	0.03989	0.03113	0.0505	0.03343	0.03164	0.02762	0.05355	0.04818	0.08782	0.081	0	0.00000±0.0000	0.00000±0.0000	0.00000±0.0000	0.00000±0.0000	0.00000±0.0000	0.00000±0.0000	0.00000±0.0000	0.00000±0.0000	0.00000±0.0000	0.00000±0.0000	0.00000±0.0000	0.00000±0.0000	0.00000±0.0000	0.00000±0.0000	0.00000±0.0000	0.00000±0.0000	0.00000±0.0000	0.00000±0.0000	0.00000±0.0000	0.00000±0.0000	0.00000±0.0000	0.00000±0.0000	0.00000±0.0000	0.00000±0.0000	0.00000±0.0000	0.00000±0.0000	0.00000±0.0000	0.00000±0.0000	0.00000±0.0000	0.00000±0.0000	0.00000±0.0000	0.00000±0.0000
Christmas island	0.04192	0.05809	0.04736	0.04538	0.02809	0.03255	0.04624	0.02108	0.07749	0.04284	0.01759	0.04498	0.05275	0.06395	0.10761	0.09698	0.04265	0	0.00000±0.0000	0.00000±0.0000	0.00000±0.0000	0.00000±0.0000	0.00000±0.0000	0.00000±0.0000	0.00000±0.0000	0.00000±0.0000	0.00000±0.0000	0.00000±0.0000	0.00000±0.0000	0.00000±0.0000	0.00000±0.0000	0.00000±0.0000	0.00000±0.0000	0.00000±0.0000	0.00000±0.0000	0.00000±0.0000	0.00000±0.0000	0.00000±0.0000	0.00000±0.0000	0.00000±0.0000	0.00000±0.0000	0.00000±0.0000	0.00000±0.0000	0.00000±0.0000	0.00000±0.0000	0.00000±0.0000	0.00000±0.0000	0.00000±0.0000	0.00000±0.0000
Hazara	0.01783	0.02938	0.04527	0.03373	0.02391	0.01348	0.03202	0.03445	0.04997	0.02427	0.0335	0.01714	0.04996	0.03217	0.07402	0.06453	0.02514	0.04028	0	0.00000±0.0000	0.00000±0.0000	0.00000±0.0000	0.00000±0.0000	0.00000±0.0000	0.00000±0.0000	0.00000±0.0000	0.00000±0.0000	0.00000±0.0000	0.00000±0.0000	0.00000±0.0000	0.00000±0.0000	0.00000±0.0000	0.00000±0.0000	0.00000±0.0000	0.00000±0.0000	0.00000±0.0000	0.00000±0.0000	0.00000±0.0000	0.00000±0.0000	0.00000±0.0000	0.00000±0.0000	0.00000±0.0000	0.00000±0.0000	0.00000±0.0000	0.00000±0.0000	0.00000±0.0000	0.00000±0.0000	0.00000±0.0000	0.00000±0.0000
Hokkaido	0.04396	0.04803	0.05183	0.04071	0.03861	0.03148	0.04383	0.05653	0.06778	0.04827	0.05874	0.03398	0.0598	0.05815	0.10057	0.0904	0.04894	0.05633	0.03552	0	0.00000±0.0000	0.00000±0.0000	0.00000±0.0000	0.00000±0.0000	0.00000±0.0000	0.00000±0.0000	0.00000±0.0000	0.00000±0.0000	0.00000±0.0000	0.00000±0.0000	0.00000±0.0000	0.00000±0.0000	0.00000±0.0000	0.00000±0.0000	0.00000±0.0000	0.00000±0.0000	0.00000±0.0000	0.00000±0.0000	0.00000±0.0000	0.00000±0.0000	0.00000±0.0000	0.00000±0.0000	0.00000±0.0000	0.00000±0.0000	0.00000±0.0000	0.00000±0.0000	0.00000±0.0000	0.00000±0.0000	0.00000±0.0000
Iran	0.04069	0.04984	0.06541	0.05344	0.04412	0.03606	0.05359	0.04386	0.05193	0.04808	0.04912	0.03997	0.06738	0.05491	0.05286	0.06096	0.04524	0.05344	0.03199	0.05808	0	0.00000±0.0000	0.00000±0.0000	0.00901±0.0091	0.00000±0.0000	0.00000±0.0000	0.00000±0.0000	0.00000±0.0000	0.00000±0.0000	0.00000±0.0000	0.00000±0.0000	0.00000±0.0000	0.00000±0.0000	0.00000±0.0000	0.00000±0.0000	0.00000±0.0000	0.00000±0.0000	0.00000±0.0000	0.00000±0.0000	0.00000±0.0000	0.00000±0.0000	0.00000±0.0000	0.00000±0.0000	0.00000±0.0000	0.00000±0.0000	0.00000±0.0000	0.00000±0.0000	0.00000±0.0000	0.00000±0.0000
Iraq	0.07254	0.0609	0.10137	0.08947	0.07768	0.06784	0.08808	0.08849	0.07434	0.07988	0.08898	0.07302	0.10506	0.08764	0.00649	0.03258	0.07904	0.0959	0.06324	0.08966	0.04899	0	0.00000±0.0000	0.00000±0.0000	0.00000±0.0000	0.00000±0.0000	0.00000±0.0000	0.00000±0.0000	0.00000±0.0000	0.00000±0.0000	0.00000±0.0000	0.00000±0.0000	0.00000±0.0000	0.00000±0.0000	0.00000±0.0000	0.00000±0.0000	0.00000±0.0000	0.00000±0.0000	0.00000±0.0000	0.00000±0.0000	0.00000±0.0000	0.00000±0.0000	0.00000±0.0000	0.00000±0.0000	0.00000±0.0000	0.00000±0.0000	0.00000±0.0000	0.00000±0.0000	0.00000±0.0000
Kashmir	0.02084	0.03152	0.04774	0.03617	0.02648	0.01616	0.0349	0.03657	0.05244	0.02805	0.03606	0.01998	0.05277	0.03452	0.0762	0.06369	0.0281	0.04277	0.00982	0.03792	0.03208	0.0652	0	0.00000±0.0000	0.00000±0.0000	0.00000±0.0000	0.00000±0.0000	0.00000±0.0000	0.00000±0.0000	0.00000±0.0000	0.00000±0.0000	0.00000±0.0000	0.00000±0.0000	0.00000±0.0000	0.00000±0.0000	0.00000±0.0000	0.00000±0.0000	0.00000±0.0000	0.00000±0.0000	0.00000±0.0000	0.00000±0.0000	0.00000±0.0000	0.00000±0.0000	0.00000±0.0000	0.00000±0.0000	0.00000±0.0000	0.00000±0.0000	0.00000±0.0000	0.00000±0.0000
Khattak	0.05272	0.0637	0.08281	0.06982	0.0559	0.0462	0.06836	0.06978	0.07218	0.06042	0.06748	0.05092	0.08599	0.06786	0.0543	0.07529	0.05878	0.07504	0.04238	0.07099	0.04034	0.05155	0.04499	0	0.00000±0.0000	0.00000±0.0000	0.00000±0.0000	0.00000±0.0000	0.00000±0.0000	0.00000±0.0000	0.00000±0.0000	0.00000±0.0000	0.00000±0.0000	0.00000±0.0000	0.00000±0.0000	0.00000±0.0000	0.00000±0.0000	0.00000±0.0000	0.00000±0.0000	0.00000±0.0000	0.00000±0.0000	0.00000±0.0000	0.00000±0.0000	0.00000±0.0000	0.00000±0.0000	0.00000±0.0000	0.00000±0.0000	0.00000±0.0000	0.00000±0.0000
Kheshgi	0.05035	0.06078	0.08037	0.06748	0.04987	0.04129	0.06603	0.06782	0.05945	0.05817	0.06678	0.04828	0.08446	0.06554	0.06464	0.07664	0.05833	0.06865	0.03968	0.06854	0.03317	0.06318	0.03279	0.03625	0	0.00000±0.0000	0.00000±0.0000	0.00000±0.0000	0.00000±0.0000	0.00000±0.0000	0.00000±0.0000	0.00000±0.0000	0.00000±0.0000	0.00000±0.0000	0.00000±0.0000	0.00000±0.0000	0.00000±0.0000	0.00000±0.0000	0.00000±0.0000	0.00000±0.0000	0.00000±0.0000	0.00000±0.0000	0.00000±0.0000	0.00000±0.0000	0.00000±0.0000	0.00000±0.0000	0.00000±0.0000	0.00000±0.0000	0.00000±0.0000
Kurdish	0.1175	0.12773	0.15024	0.13619	0.12646	0.11254	0.13502	0.13088	0.09477	0.12492	0.13823	0.12008	0.15434	0.13536	0.03381	0.08062	0.12499	0.1449	0.10738	0.13477	0.0583	0.04945	0.10885	0.10721	0.07503	0	0.00000±0.0000	0.00000±0.0000	0.00000±0.0000	0.00000±0.0000	0.00000±0.0000	0.00000±0.0000	0.00000±0.0000	0.00000±0.0000	0.04505±0.0152	0.00000±0.0000	0.00000±0.0000	0.00000±0.0000	0.02703±0.0139	0.00000±0.0000	0.00000±0.0000	0.00000±0.0000	0.00000±0.0000	0.00000±0.0000	0.00000±0.0000	0.00000±0.0000	0.00000±0.0000	0.00000±0.0000	0.00000±0.0000
Kuwait	0.0756	0.05145	0.10559	0.09334	0.08114	0.07126	0.0919	0.09237	0.09442	0.08338	0.09381	0.07659	0.11045	0.09146	0.05893	0.02299	0.07698	0.10057	0.06708	0.09333	0.07407	0.03814	0.06504	0.0943	0.08916	0.10929	0	0.00000±0.0000	0.00000±0.0000	0.00000±0.0000	0.00000±0.0000	0.00000±0.0000	0.00000±0.0000	0.00000±0.0000	0.00000±0.0000	0.00000±0.0000	0.00000±0.0000	0.00000±0.0000	0.00000±0.0000	0.00000±0.0000	0.00000±0.0000	0.00000±0.0000	0.00000±0.0000	0.00000±0.0000	0.00000±0.0000	0.00000±0.0000	0.00000±0.0000	0.00000±0.0000	0.00000±0.0000
Mosuo	0.05111	0.07619	0.07353	0.05267	0.04855	0.05377	0.05309	0.06505	0.08873	0.05159	0.06008	0.05878	0.0833	0.08003	0.12419	0.11323	0.06463	0.06853	0.05409	0.08061	0.07965	0.1132	0.05837	0.09547	0.09281	0.16617	0.11807	0	0.00000±0.0000	0.00000±0.0000	0.00000±0.0000	0.00000±0.0000	0.00000±0.0000	0.00000±0.0000	0.00000±0.0000	0.00000±0.0000	0.00000±0.0000	0.00000±0.0000	0.00000±0.0000	0.00000±0.0000	0.00000±0.0000	0.00000±0.0000	0.00000±0.0000	0.00000±0.0000	0.00000±0.0000	0.00000±0.0000	0.00000±0.0000	0.00000±0.0000	0.00000±0.0000
Pakhtunkhwa	0.02698	0.03801	0.05505	0.0426	0.03296	0.02211	0.04135	0.04363	0.05996	0.03426	0.04282	0.02566	0.05958	0.04113	0.08524	0.07481	0.03448	0.04944	0.01665	0.04349	0.03548	0.074	0.01641	0.04501	0.03577	0.12151	0.07779	0.0659	0	0.00000±0.0000	0.00000±0.0000	0.00000±0.0000	0.00000±0.0000	0.00000±0.0000	0.00000±0.0000	0.00000±0.0000	0.00000±0.0000	0.00000±0.0000	0.00000±0.0000	0.00000±0.0000	0.00000±0.0000	0.00000±0.0000	0.00000±0.0000	0.00000±0.0000	0.00000±0.0000	0.00000±0.0000	0.00000±0.0000	0.00000±0.0000	0.00000±0.0000
Palestine	0.08763	0.06928	0.11799	0.10565	0.0942	0.08295	0.10417	0.10429	0.07922	0.09509	0.10497	0.08888	0.1232	0.10375	0.01359	0.04811	0.09408	0.11292	0.07774	0.10498	0.05206	0.015	0.08016	0.05446	0.06092	0.03237	0.06163	0.13113	0.08989	0	0.00000±0.0000	0.00000±0.0000	0.00000±0.0000	0.00000±0.0000	0.02703±0.0194	0.00000±0.0000	0.00000±0.0000	0.00000±0.0000	0.00901±0.0091	0.00000±0.0000	0.00000±0.0000	0.00000±0.0000	0.00000±0.0000	0.00000±0.0000	0.00000±0.0000	0.00000±0.0000	0.00000±0.0000	0.00000±0.0000	0.00000±0.0000
Punjab	0.02379	0.03252	0.05202	0.03994	0.02974	0.01921	0.03859	0.04074	0.05634	0.03146	0.0401	0.02319	0.0576	0.0381	0.08056	0.07143	0.0283	0.04709	0.01367	0.04144	0.03443	0.06957	0.01	0.04779	0.03417	0.11868	0.06977	0.06281	0.01558	0.08506	0	0.00000±0.0000	0.00000±0.0000	0.00000±0.0000	0.00000±0.0000	0.00000±0.0000	0.00000±0.0000	0.00000±0.0000	0.00000±0.0000	0.00000±0.0000	0.00000±0.0000	0.00000±0.0000	0.00000±0.0000	0.00000±0.0000	0.00000±0.0000	0.00000±0.0000	0.00000±0.0000	0.00000±0.0000	0.00000±0.0000
Turkey	0.06986	0.07932	0.09723	0.08495	0.07487	0.06498	0.08355	0.08383	0.06806	0.07697	0.08543	0.06872	0.09911	0.08477	0.00655	0.03394	0.07636	0.08964	0.06037	0.08643	0.0418	0.01128	0.06168	0.04726	0.05797	0.03863	0.05627	0.10999	0.0708	0.02779	0.06832	0	0.00000±0.0000	0.00000±0.0000	0.00000±0.0000	0.00000±0.0000	0.00000±0.0000	0.00000±0.0000	0.00000±0.0000	0.00000±0.0000	0.00000±0.0000	0.00000±0.0000	0.00000±0.0000	0.00000±0.0000	0.00000±0.0000	0.00000±0.0000	0.00000±0.0000	0.00000±0.0000	0.00000±0.0000
Vietnamese	0.03238	0.05388	0.03544	0.04195	0.02589	0.0332	0.03934	0.02845	0.06514	0.03312	0.02292	0.03834	0.06443	0.05714	0.09409	0.0863	0.02741	0.03184	0.03428	0.05473	0.05709	0.08605	0.03698	0.0687	0.06736	0.12939	0.0807	0.05547	0.04367	0.10093	0.03738	0.084	0	0.00000±0.0000	0.00000±0.0000	0.00000±0.0000	0.00000±0.0000	0.00000±0.0000	0.00000±0.0000	0.00000±0.0000	0.00000±0.0000	0.00000±0.0000	0.00000±0.0000	0.00000±0.0000	0.00000±0.0000	0.00000±0.0000	0.00000±0.0000	0.00000±0.0000	0.00000±0.0000
Bengali	0.03856	0.04949	0.06586	0.05084	0.03878	0.03085	0.04916	0.05433	0.06597	0.04532	0.05383	0.03108	0.05478	0.05257	0.09339	0.08358	0.04511	0.05845	0.03015	0.04925	0.04906	0.08298	0.02871	0.04801	0.04045	0.12803	0.08716	0.07591	0.02846	0.09789	0.02776	0.07919	0.05362	0	0.00000±0.0000	0.00000±0.0000	0.00000±0.0000	0.00000±0.0000	0.00000±0.0000	0.00000±0.0000	0.00000±0.0000	0.00000±0.0000	0.00000±0.0000	0.00000±0.0000	0.00000±0.0000	0.00000±0.0000	0.00000±0.0000	0.00000±0.0000	0.00000±0.0000
Berber	0.11871	0.1295	0.15154	0.13852	0.12842	0.11386	0.1369	0.13563	0.10018	0.12617	0.13792	0.12136	0.1569	0.13653	0.03132	0.08405	0.12656	0.14615	0.1079	0.13609	0.07178	0.05315	0.11094	0.07241	0.07907	0.0196	0.12578	0.16782	0.1228	0.02039	0.11974	0.04327	0.13237	0.12914	0	0.00000±0.0000	0.00000±0.0000	0.00000±0.0000	0.01802±0.0121	0.00000±0.0000	0.00000±0.0000	0.00000±0.0000	0.00000±0.0000	0.00000±0.0000	0.00000±0.0000	0.00000±0.0000	0.00000±0.0000	0.00000±0.0000	0.00000±0.0000
Gulagic	0.05552	0.06712	0.08473	0.07228	0.06213	0.05077	0.07086	0.07243	0.08948	0.06301	0.07259	0.05526	0.09038	0.07039	0.11445	0.10363	0.06318	0.07963	0.04706	0.07324	0.07015	0.10337	0.0492	0.08469	0.08219	0.15414	0.10782	0.0967	0.0564	0.12057	0.05333	0.10039	0.0719	0.06753	0.15144	0	0.00000±0.0000	0.00000±0.0000	0.00000±0.0000	0.00000±0.0000	0.00000±0.0000	0.00000±0.0000	0.00000±0.0000	0.00000±0.0000	0.00000±0.0000	0.00000±0.0000	0.00000±0.0000	0.00000±0.0000	0.00000±0.0000
Mandinka	0.07228	0.08254	0.10173	0.08948	0.07943	0.06755	0.08805	0.08895	0.10594	0.07967	0.08991	0.07271	0.10717	0.0876	0.12919	0.11849	0.0799	0.09671	0.06347	0.08966	0.087	0.11792	0.0656	0.10302	0.10043	0.16822	0.12234	0.11407	0.07389	0.13474	0.07078	0.11616	0.08768	0.08397	0.16951	0.05809	0	0.00901±0.0091	0.00000±0.0000	0.00000±0.0000	0.00000±0.0000	0.00000±0.0000	0.00000±0.0000	0.00000±0.0000	0.00000±0.0000	0.00000±0.0000	0.00000±0.0000	0.00000±0.0000	0.00000±0.0000
Mende	0.05042	0.06196	0.07956	0.06709	0.05689	0.04567	0.06567	0.06738	0.08445	0.05794	0.06737	0.05002	0.08526	0.06444	0.10968	0.09881	0.0581	0.07446	0.04203	0.06821	0.06503	0.09848	0.04418	0.07914	0.07667	0.14953	0.10285	0.09142	0.05114	0.1157	0.04807	0.0955	0.06699	0.06251	0.14817	0.01528	0.03093	0	0.00000±0.0000	0.00000±0.0000	0.00000±0.0000	0.19820±0.0539	0.00000±0.0000	0.00000±0.0000	0.00000±0.0000	0.00000±0.0000	0.00000±0.0000	0.00000±0.0000	0.00000±0.0000
Morocco	0.0766	0.08655	0.10653	0.09423	0.08435	0.07221	0.09292	0.09389	0.0683	0.08451	0.0945	0.07741	0.11203	0.09262	0.0318	0.06121	0.08465	0.09973	0.068	0.09471	0.04041	0.03804	0.06984	0.06697	0.04673	0.024	0.08754	0.12039	0.07781	0.02089	0.07555	0.03282	0.09282	0.08857	0.02351	0.10861	0.12487	0.10227	0	0.00000±0.0000	0.08108±0.0091	0.00000±0.0000	0.00000±0.0000	0.00000±0.0000	0.00000±0.0000	0.00000±0.0000	0.00000±0.0000	0.00000±0.0000	0.00000±0.0000
Mozabit	0.09434	0.10551	0.12552	0.11293	0.1029	0.08975	0.11141	0.11134	0.09576	0.10197	0.11315	0.09598	0.13094	0.111	0.06191	0.09174	0.10227	0.12034	0.08494	0.11194	0.07541	0.06471	0.08734	0.09275	0.08175	0.07883	0.11109	0.13947	0.09727	0.06908	0.09423	0.06085	0.10911	0.10578	0.05228	0.11293	0.14386	0.11286	0.04705	0	0.00000±0.0000	0.00000±0.0000	0.00000±0.0000	0.00000±0.0000	0.00000±0.0000	0.00000±0.0000	0.00000±0.0000	0.00000±0.0000	0.00000±0.0000
Northern Tunisia	0.07484	0.08539	0.10494	0.09236	0.08221	0.07014	0.0909	0.09183	0.07973	0.0824	0.09236	0.0753	0.11053	0.09045	0.05917	0.0792	0.08262	0.09977	0.06587	0.09256	0.05765	0.05658	0.06827	0.07263	0.06404	0.07565	0.09889	0.11788	0.07508	0.05393	0.07344	0.05698	0.09069	0.08643	0.06312	0.10292	0.12214	0.09347	0.01231	0.04076	0	0.00000±0.0000	0.00000±0.0000	0.00000±0.0000	0.00000±0.0000	0.00000±0.0000	0.00000±0.0000	0.00000±0.0000	0.00000±0.0000
Tengnai	0.04454	0.05259	0.07278	0.06073	0.05064	0.03986	0.05937	0.06116	0.07652	0.05193	0.06097	0.04406	0.07827	0.0589	0.09984	0.08998	0.05208	0.06786	0.03627	0.06199	0.05766	0.08801	0.03839	0.07114	0.06816	0.13549	0.09163	0.08396	0.04515	0.10272	0.04197	0.08683	0.0609	0.05642	0.13678	0.0181	0.02196	0.00329	0.09402	0.11269	0.09259	0	0.00000±0.0000	0.00000±0.0000	0.00000±0.0000	0.00000±0.0000	0.00000±0.0000	0.00000±0.0000	0.00000±0.0000
Orange	0.0527	0.06385	0.08006	0.06848	0.058	0.04767	0.06697	0.06817	0.08326	0.05979	0.06766	0.05226	0.08501	0.06643	0.10544	0.09503	0.05824	0.0743	0.04444	0.06972	0.06613	0.09529	0.04619	0.07805	0.0772	0.14002	0.09669	0.09132	0.05354	0.11059	0.04994	0.09242	0.06615	0.06428	0.14107	0.03015	0.07334	0.05296	0.10101	0.11769	0.09763	0.04002	0	0.00000±0.0000	0.11712±0.0194	0.00000±0.0000	0.00000±0.0000	0.00000±0.0000	0.00000±0.0000
Parana	0.03551	0.0463	0.0635	0.05097	0.04063	0.03076	0.04956	0.05204	0.06235	0.04289	0.05161	0.03401	0.06846	0.02875	0.08212	0.06858	0.04109	0.05758	0.02715	0.0525	0.04338	0.07204	0.02815	0.058	0.05251	0.11379	0.07215	0.07428	0.03511	0.08499	0.03249	0.0657	0.05091	0.04704	0.1154	0.05998	0.07672	0.05596	0.07278	0.0961	0.07663	0.04905	0.05086	0	0.00000±0.0000	0.00000±0.0000	0.00000±0.0000	0.00000±0.0000	0.00000±0.0000
Vermont	0.05145	0.06221	0.07972	0.06775	0.05787	0.04678	0.06638	0.06799	0.07456	0.0588	0.06802	0.05104	0.08515	0.06507	0.09053	0.08466	0.05897	0.07484	0.04308	0.06878	0.05514	0.08274	0.04463	0.07166	0.06342	0.11658	0.09058	0.09102	0.052	0.09211	0.04925	0.07762	0.0675	0.06323	0.11829	0.02925	0.06281	0.05159	0.07996	0.10362	0.08458	0.03366	0.00253	0.04641	0	0.00000±0.0000	0.00000±0.0000	0.00000±0.0000	0.00000±0.0000
Finland	0.07701	0.08855	0.10512	0.09368	0.08435	0.07231	0.0925	0.09331	0.10971	0.0843	0.09426	0.07763	0.11021	0.09229	0.12744	0.11887	0.08443	0.09794	0.06742	0.09409	0.08546	0.1196	0.05749	0.10623	0.10457	0.1627	0.12688	0.11815	0.07608	0.13374	0.07459	0.11407	0.09161	0.08793	0.16599	0.10821	0.12381	0.10334	0.12439	0.14623	0.12505	0.09588	0.10091	0.08186	0.10208	0	0.00000±0.0000	0.00000±0.0000	0.00000±0.0000
Gdansk	0.12165	0.13262	0.15424	0.14175	0.13197	0.11681	0.14016	0.13826	0.09995	0.12901	0.14268	0.12495	0.1589	0.13981	0.06335	0.09784	0.12949	0.14908	0.11099	0.13856	0.07051	0.07908	0.11274	0.11494	0.07568	0.02906	0.13229	0.16919	0.12547	0.04839	0.12344	0.07225	0.13328	0.13108	0.03322	0.1579	0.1714	0.15341	0.03646	0.09198	0.08481	0.13969	0.14326	0.11737	0.11796	0.16942	0	0.00000±0.0000	0.00000±0.0000
Gypsy	0.10764	0.11974	0.13749	0.12483	0.1147	0.10281	0.1238	0.11647	0.12209	0.11509	0.12096	0.10812	0.14099	0.12481	0.12364	0.13338	0.11335	0.12767	0.09801	0.12506	0.08778	0.12402	0.09977	0.12997	0.11459	0.14454	0.15009	0.15482	0.10697	0.12724	0.108	0.11568	0.12179	0.11626	0.15187	0.14309	0.15796	0.13833	0.11871	0.15009	0.13291	0.12702	0.13203	0.10911	0.12197	0.15559	0.1453	0	0.00000±0.0000
Netherlands	0.05194	0.05903	0.07913	0.0677	0.05789	0.04744	0.0664	0.06792	0.08318	0.059	0.06781	0.05134	0.08426	0.06595	0.10336	0.09398	0.05928	0.07437	0.04299	0.06877	0.06369	0.09252	0.04516	0.07794	0.07349	0.13814	0.09558	0.08982	0.04836	0.10685	0.04843	0.09151	0.06739	0.06297	0.14006	0.08069	0.09601	0.07585	0.1007	0.11706	0.09811	0.06931	0.07635	0.05678	0.07528	0.08991	0.13738	0.12876	0
Novgorod	0.1028	0.11299	0.13451	0.12168	0.11018	0.09756	0.12002	0.11975	0.08395	0.11035	0.12257	0.10433	0.13991	0.11983	0.05125	0.08046	0.11062	0.12847	0.09335	0.12024	0.05593	0.06561	0.09497	0.09668	0.059	0.01636	0.11067	0.14919	0.10463	0.03659	0.10306	0.05856	0.11585	0.11354	0.02349	0.13776	0.1528	0.13297	0.0214	0.07756	0.06885	0.12027	0.12639	0.09894	0.10155	0.15101	0.00184	0.13314	0.12137
Roma	0.07783	0.08782	0.10816	0.09542	0.08519	0.07304	0.09394	0.09486	0.07313	0.08537	0.09591	0.07822	0.11382	0.09349	0.06565	0.09062	0.08559	0.10292	0.06904	0.0956	0.05082	0.07036	0.07085	0.07945	0.05213	0.05564	0.10827	0.12148	0.07926	0.05641	0.07636	0.06344	0.09374	0.08941	0.06056	0.11056	0.12736	0.1054	0.04192	0.08309	0.07071	0.09508	0.10292	0.07649	0.0834	0.1303	0.05493	0.1247	0.10056
Romania	0.03612	0.04607	0.06266	0.05118	0.04134	0.03147	0.04931	0.05201	0.05014	0.04339	0.05157	0.03495	0.06578	0.04996	0.05869	0.05072	0.04342	0.05828	0.02677	0.05311	0.02845	0.05094	0.02716	0.04558	0.03673	0.07622	0.057	0.07262	0.03298	0.05828	0.03238	0.04371	0.05166	0.04472	0.08032	0.06471	0.08074	0.05967	0.0455	0.07339	0.05776	0.05282	0.05871	0.03008	0.04821	0.07557	0.07649	0.09469	0.04849
Slovak	0.0381	0.04909	0.06567	0.05391	0.04412	0.03346	0.05257	0.05447	0.07005	0.04539	0.05321	0.03739	0.07058	0.05211	0.08271	0.07968	0.04553	0.06088	0.02867	0.0553	0.0486	0.07536	0.02599	0.0425	0.06181	0.12594	0.08738	0.0765	0.03479	0.08702	0.03494	0.07046	0.05436	0.04771	0.11657	0.06533	0.08322	0.06161	0.08405	0.10239	0.08153	0.05522	0.06048	0.04396	0.06135	0.03699	0.12921	0.11611	0.05209
Upper Silesia	0.08071	0.09066	0.11032	0.09791	0.08808	0.07585	0.09598	0.09744	0.06921	0.08819	0.0986	0.08082	0.11385	0.09651	0.02553	0.06184	0.08844	0.10544	0.07169	0.09822	0.04166	0.03656	0.07346	0.07605	0.04736	0.02067	0.08764	0.12238	0.08042	0.03013	0.07969	0.02911	0.09575	0.08556	0.03215	0.1133	0.12939	0.10831	0.02254	0.06013	0.05682	0.09778	0.1053	0.07862	0.08327	0.12878	0.0117	0.10969	0.10177
[truncated: 5 more columns]
